# Supplementary material for: Co-Circulation of Canine Coronavirus I and IIa/b with High Prevalence and Genetic Diversity in Heilongjiang Province, Northeast China
Source: PLoS One. 2016 Jan 15;11(1):e0146975. doi: 10.1371/journal.pone.0146975 (PMC4714894; doi:10.1371/journal.pone.0146975)
Supplement: S1 Fig — (TXT) [file pone.0146975.s001.txt]

>KT192642 [organism=canine coronavirus] [strain=MDJ-1] M gene RNA,partial CDs
CTTTGGATTATGTATTTTGTTAGATCCATTCAGTTATACAGAAGGACTAAGTCTTGGTGGTCTTTTAACCCTGAAACTAA
TGCAATTCTTTGCGTTAGTGCATTAGGAAGAAGCTACGTGCTTCCTCTTGAAGGTGTGCCAACTGGCGTCACTTTAACAT
TGCTTTCAGGGAATTTGTATGCTGAAGGATTCAAAATTGCTGGTGGTATGAACATCGACAATTTACCAAAATACGTAATG
GTTGCATTACCTAGCAGGACCATCGTCTACACACTTGTTGGCAAGAAATTGAAAGCAAGTAGCGCAACTGGATGGGCTTA
CTATGTAAAATCTAAAGCTGGTGAT

>KT192643 [organism=canine coronavirus] [strain=MDJ-10] M gene RNA,partial CDs
CTTTGGATTATGTATTTTGTTAGATCCATTCAGTTATACAGAAGGACTAAGTCTTGGTGGTCTTTTAACCCTGAAACTAA
TGCAATTCTTTGCGTTAGTGCATTAGGAAGAAGCTACGTGCTTCCTCTTGAAGGTGTGCCAACTGGCGTCACTTTAACAT
TGCTTTCAGGGAATTTGTATGCTGAAGGATTCAAAATTGCTGGTGGTATGAACATCGACAATTTACCAAAATACGTAATG
GTTGCATTACCTAGCAGGACCATCGTCTACACACTTGTTGGCAAGAAATTGAAAGCAAGTAGCGCAACTGGATGGGCTTA
CTATGTAAAATCTAAAGCTGGTGAT

>KT192644 [organism=canine coronavirus] [strain=MDJ-11] M gene RNA,partial CDs
CTTTGGATTATGTATTTTGTCAGATCTATTCAGCTATACAGAAGGACTAAGTCTTGGTGGTCTTTCAATCCTGAAACTAA
TGCAATTCTTTGTGTTAGTGCACTTGGAAGAAGCTACGTGCTTCCTCTTGAAGGTACACCAACTGGTGTTACTCTCACTT
TGTTATCAGGAAATCTGTATGCTGAAGGATTCAAAATGGCTGGTGGGATGAACATCGAGCATTTACCAAAATACGTAATG
GTTGCATTACCTAGTAGAACTATTGTCTACACACTTGTTGGAAAGCAATTGAAAGCAAGTAGTGCAACAGGATGGGCTTA
CTATGTAAAATCTAAAGCTGGTGAT

>KT192645 [organism=canine coronavirus] [strain=MDJ-17] M gene RNA,partial CDs
CTTTGGATTATGTATTTTGTCAGATCTATTCAGCTATACAGAAGGACTAAGTCTTGGTGGTCTTTCAATCCTGAAACTAA
TGCAATTCTTTGTGTTAGTGCATTGGGAAGAAGCTATGTGCTTCCTCTCGAAGGTACACCAACTGGTGTTACTCTTACTT
TGTTATCAGGAAATCTTTATGCTGAAGGATTCAAAATGGCTGGTGGAATGAACATCGAGCATTTACCAAAATACGTAATG
GTCGCATTACCTAGTAGAACTATTGTCTACACACTTGTTGGAAAGCAACTGAAAGCAAGTAGTGCAACAGGATGGGCTTA
CTATGTAAAATCTAAAGCTGGTGAT

>KT192646 [organism=canine coronavirus] [strain=MDJ-19] M gene RNA,partial CDs
CTTTGGATTATGTATTTTGTTAGATCCATTCAGTTATACAGAAGGACTAAGTCTTGGTGGTCTTTTAACCCTGAAACTAA
TGCAATTCTTTGCGTTAGTGCATTAGGAAGAAGCTATGTGCTTCCTCTTGAAGGTGTGCCAACTGGCGTCACTTTAACAT
TGCTTTCAGGGAATTTGTATGCTGAAGGATTCAAAATTGCTGGTGGTATGAACATCGACAATTTACCAAAATACGTAATG
GTTGCATTACCTAGCAGGACCATCGTCTACACACTTGTTGGCAAGAAATTGAAAGCAAGTAGCGCAACTGGATGGGCTTA
CTATGTAAAATCTAAAGCTGGTGAT

>KT192647 [organism=canine coronavirus] [strain=MDJ-25] M gene RNA,partial CDs
CTTTGGATTATGTATTTTGTTAGATCCATTCAGTTATACAGAAGGACTAAGTCTTGGTGGTCTTTTAACCCTGAAACTAA
TGCAATTCTTTGCGTTAGTGCATTAGGAAGAAGCTACGTGCTTCCTCTTGAAGGTGTGCCAACTGGCGTCACTTTAACAT
TGCTTTCAGGGAATTTGTATGCTGAAGGATTCAAAATTGCTGGTGGTATGAACATCGACAATTTACCAAAATACGTAATG
GTTGCATTACCTAGCAGGACCATCGTCTACACACTTGTTGGCAAGAAATTGAAAGCAAGTAGCGCAACTGGATGGGCTTA
CTATGTAAAATCTAAAGCTGGTGAT

>KT192648 [organism=canine coronavirus] [strain=MDJ-26] M gene RNA,partial CDs
CTTTGGATTATGTATTTTGTAAGATCTATTCAGTTATACAGAAGGACTAAGTCTTGGTGGTCTTTCAACCCTGAAACCAA
CGCAATTCTTTGCGTTAGTGCATTAGGAAGAAGCTACGTGCTTCCTCTCGAAGGTGTGCCAACTGGCGTCACTTTAACAT
TGCTTTCAGGGAATTTGTATGCTGAAGGATTCAAAATTGCTGGTGGTATGAACATCGACAATTTACCAAAATACGTAATG
GTTGCATTACCTAGCAGGACCATCGTCTACACACTTGTTGGCAAGAAATTGAAAGCAAGTAGTGCAACTGGATGGGCTTA
CTATGTAAAATCTAAAGCTGGTGAT

>KT192649 [organism=canine coronavirus] [strain=MDJ-30] M gene RNA,partial CDs
CTTTGGATTATGTATTTTGTCAGATCTATTCAGCTATACAGAAGGACTAAGTCTTGGTGGTCTTTCAATCCTGAAACTAA
TGCAATTCTTTGTGTTAGTGCATTGGGAAGAAGCTATGTGCTTCCTCTCGAAGGTACACCAACTGGTGTTACTCTTACTT
TGTTATCAGGAAATCTTTATGCTGAAGGATTCAAAATGGCTGGTGGAATGAACATCGAGCATTTACCAAAATACGTAATG
GTCGCATTACCTAGTAGAACTATTGTCTACACACTTGTTGGAAAGCAACTGAAAGCAAGTAGTGCAACAGGATGGGCTTA
CTATGTAAAATCTAAAGCTGGTGAT

>KT192650 [organism=canine coronavirus] [strain=MDJ-36] M gene RNA,partial CDs
CTTTGGATTATGTATTTTGTTAGATCCATTCAGTTATACAGAAGGACTAAGTCTTGGTGGTCTTTTAACCCTGAAACTAA
TGCAATTCTTTGCGTTAGTGCATTAGGAAGAAGCTACGTGCTTCCTCTTGAAGGTGTGCCAACTGGCGTCACTTTAACAT
TGCTTTCAGGGAATTTGTATGCTGAAGGATTCAAAATTGCTGGTGGTATGAACATCGACAATTTACCAAAATACGTAATG
GTTGCATTACCTAGCAGGACCATCGTCTACACACTTGTTGGCAAGAAATTGAAAGCAAGTAGCGCAACTGGATGGGCTTA
CTATGTAAAATCTAAAGCTGGTGAT

>KT192651 [organism=canine coronavirus] [strain=HRB-A0] M gene RNA,partial CDs
CTTTGGATTATGTATTTTGTTAGATCCATTCAGTTATACAGAAGGACTAAGTCTTGGTGGTCTTTTAACCCTGAAACTAA
TGCAATTCTTTGCGTTAGTGCATTAGGAAGAAGCTACGTGCTTCCTCTTGAAGGTGTGCCAACTGGCGTCACTTTAACAT
TGCTTTCAGGGAATTTGTATGCTGAAGGGTTCAAGATTGCTGGTGGTATGAACATCGACAATTTACCAAAATACGTAATG
GTTGCATTACCTAGCAGGACCATCGTCTACACACTTGTTGGCAAGAAATTGAAAGCAAGTAGCGCAACTGGATGGGCTTA
CTATGTAAAATCTAAAGCTGGTGAT


>KT192652 [organism=canine coronavirus] [strain=HRB-A4] M gene RNA,partial CDs
CCTTGGATTATGTATTTTGTTAGATCTATTCAGCTATACAGAAGGACTAAATCTTGGTGGTCTTTCAATCCTGAAACTAA
TGCAATTCTTTGTGTTAGTGCACTTGGAAGAAGCTACGTGCTTCCTCTTGAAGGTACACCAACTGGTGTTACTCTTACTT
TGTTATCAGGAAATCTTTATGCTGAAGGATTTAAAATGGCCGGTGGAATGAACATCGAGCATTTACCGAAATATGTAATG
GTCGCATTACCTAGTAGAACCATTGTCTACACACTTGTTGGAAAGCAATTGAAAGCAAGTAGTGCAACAGGATGGGCTTA
CTATGTAAAATCTAAAGCTGGTGAT

>KT192653 [organism=canine coronavirus] [strain=HRB-A6] M gene RNA,partial CDs
CTTTGGATTATGTATTTTGTTAGATCCATTCAGTTATACAGAAGGACTAAGTCTTGGTGGTCTTTTAACCCTGAAACTAA
TGCAATTCTTTGCGTTAGTGCATTAGGAAGAAGCTACGTGCTTCCTCTTGAAGGTGTGCCAACTGGCGTCACTTTAACAT
TGCTTTCAGGGAATTTGTATGCTGAAGGATTCAAAATTGCTGGTGGTATGAACATCGACAATTTACCAAAATACGTAATG
GTTGCATTACCTAGCAGGACCATCGTCTACACACTTGTTGGCAAGAAATTGAAAGCAAGTAGCGCAACTGGATGGGCTTA
CTATGTAAAATCTAAAGCTGGTGAT

>KT192654 [organism=canine coronavirus] [strain=HRB-A7] M gene RNA,partial CDs
CTTTGGATTATGTATTTTGTTAGATCCATTCAGTTATACAGAAGGACTAAGTCTTGGTGGTCTTTTAACCCTGAAACTAA
TGCAATTCTTTGCGTTAGTGCATTAGGAAGAAGCTACGTGCTTCCTCTTGAAGGTGTGCCAACTGGCGTCACTTTAACAT
TGCTTTCAGGGAATTTGTATGCTGAAGGATTCAAGATTGCTGGTGGTATGAACATCGACAATTTACCAAAATACGTAATG
GTTGCATTACCTAGCAGGACCATCGTCTACACACTTGTTGGCAAGAAATTGAAAGCAAGTAGCGCAACTGGATGGGCTTA
CTATGTAAAATCTAAAGCTGGTGAT


>KT192655 [organism=canine coronavirus] [strain=HRB-A8] M gene RNA,partial CDs
CTTTGGATTATGTATTTTGTTAGATCCATTCAGTTATACAGAAGGACTAAGTCTTGGTGGTCTTTTAACCCTGAAACTAA
TGCAATTCTTTGCGTTAGTGCATTAGGAAGAAGCTACGTGCTTCCTCTTGAAGGTGTGCCAACTGGCGTCACTTTAACAT
TGCTTTCAGGGAATTTGTATGCTGAAGGATTCAAGATTGCTGGTGGTATGAACATCGACAATTTACCAAAATACGTAATG
GTTGCATTACCTAGCAGGACCATCGTCTACACACTTGTTGGCAAGAAATTGAAAGCAAGTAGCGCAACTGGATGGGCTTA
CTATGTAAAATCTAAAGCTGGTGAT


>KT192656 [organism=canine coronavirus] [strain=HRB-aa1] M gene RNA,partial CDs
CTTTGGATTATGTATTTTGTCAGATCCATTCAGTTATACAGAAGGACTAAGTCTTGGTGGTCTTTCAATCCTGAAACTAA
TGCAATTCTTTGTGTTAGTGCACTTGGAAGAAGCTACGTGCTTCCTCTCGAAGGTACACCAACTGGTGTTACTCTTACTT
TGCTTTCAGGAAATCTTTATGCTGAAGGATTCAAAATGGCCGGTGGAATGAACATCGAGCATTTACCAAAATATGTAATG
GTCGCATTACCTAGTAGAACTATTGTCTACACACTTGTTGGAAAGCAATTGAAAGCAAGTAGTGCAACAGGATGGGCTTA
CTATGTAAAATCTAAAGCTGGTGAT

>KT192657 [organism=canine coronavirus] [strain=HRB-aa2] M gene RNA,partial CDs
CTTTGGATTATGTATTTTGTTAGATCCATTCAGTTATACAGAAGGACTAAGTCTTGGTGGTCTTTTAACCCTGAAACTAA
TGCAATTCTTTGCGTTAGTGCATTAGGAAGAAGCTACGTGCTTCCTCTTGAAGGTGTGCCAACTGGCGTCACTTTAACAT
TGCTTTCAGGAAATTTGTATGCTGAAGGATTCAAAATTGCTGGTGGTATGAACATCGACAATTTACCAAAATACGTAATG
GTTGCATTACCTAGCAGGACCATCGTCTACACACTTGTTGGCAAGAAATTGAAAGCAAGTAGCGCAACTGGATGGGCTTA
CTATGTAAAATCTAAAGCTGGTGAT

>KT192658 [organism=canine coronavirus] [strain=HRB-aa3] M gene RNA,partial CDs
CTTTGGATTATGTATTTTGTCAGATCCATTCAGTTATACAGAAGGACTAAGTCTTGGTGGTCTTTCAACCCTGAAACTAA
TGCAATTCTTTGCGTTAGTGCATTTGGAAGAAGCTACGTGCTTCCTCTTGAAGGTACACCAACTGGTGTTACTCTTACTT
TGCTTTCAGGAAATCTTTATGCTGAAGGATTCAAAATGGCCGGTGGAATGAACATCGACCATTTACCAAAATATGTAATG
GTCGCATTACCTAGTAGAACTATTGTCTACACACTTGTTGGAAAGCAATTGAAAGCAAGTAGTGCAACAGGATGGGCTTA
CTATGTAAAATCTAAAGCTGGTGAT

>KT192659 [organism=canine coronavirus] [strain=DQ-alpha0] M gene RNA,partial CDs
CTTTGGATTATGTATTTTGTTAGATCCATTCAGTTATACAGAAGGACTAAGTCTTGGTGGTCTTTTAACCCTGAAACTAA
TGCAATTCTTTGCGTTAGTGCATTAGGAAGAAGCTACGTGCTTCCTCTTGAAGGTGTGCCAACTGGCGTCACTTTAACAT
TGCTTTCAGGGAATTTGTATGCTGAAGGATTCAAAATTGCTGGTGGTATGAACATCGACAATTTACCAAAATACGTAATG
GTTGCATTACCTAGCAGGACCATCGTCTACACACTTGTTGGCAAGAAATTGAAAGCAAGTAGCGCAACTGGATGGGCTTA
CTATGTAAAATCTAAAGCTGGTGAT

>KT192660 [organism=canine coronavirus] [strain=DQ-alpha1] M gene RNA,partial CDs
CTTTGGATTATGTATTTTGTTAGATCCATTCAGTTATACAGAAGGACTAAGTCTTGGTGGTCTTTTAACCCTGAAACTAA
TGCAATTCTTTGCGTTAGTGCATTAGGAAGAAGCTACGTGCTTCCTCTTGAAGGTGTGCCAACCGGCGTCACTTTAACAT
TGCTTTCAGGGAATTTGTATGCTGAAGGATTTAAAATTGCTGGTGGTATGAACATCGACAATTTACCAAAATACGTAATG
GTTGCATTACCTAGCAGGACCATCGTCTACACACTTGTTGGCAAGAAATTGAAAGCAAGTAGCGCAACTGGATGGGCTTA
CTATGTAAAATCTAAAGCTGGTGAT

>KT192661 [organism=canine coronavirus] [strain=DQ-alpha3] M gene RNA,partial CDs
CTTTGGATTATGTATTTTGTTAGATCCATTCAGTTATACAGAAGGACTAAGTCTTGGTGGTCTTTCAACCCTGAAACTAA
TGCAATTCTTTGCGTTAGTGCATTAGGAAGAAGCTACGTGCTTCCTCTCGAAGGTGTGCCAACTGGCGTCACTTTAACAT
TGCTTTCAGGGAATTTGTATGCTGAAGGATTCAAAATTGCTGGTGGTATGAACATCGACAATTTACCAAAATACGTAATG
GTTGCATTACCTAGCAGGACCATCGTCTACACACTTGTTGGCAAGAAATTGAAAGCAAGTAGCGCAACTGGATGGGCTTA
CTATGTAAAATCTAAAGCTGGTGAT

>KT192662 [organism=canine coronavirus] [strain=DQ-alpha5] M gene RNA,partial CDs
CTTTGGATTATGTATTTTGTTAGATCCATTCAGTTATACAGAAGGACTAAGTCTTGGTGGTCTTTTAACCCTGAAACTAA
TGCAATTCTTTGCGTTAGTGCATTAGGAAGAAGCTACGTGCTTCCTCTTGAAGGTGTGCCAACTGGCGTCACTTTAACAT
TGCTTTCAGGGAATTTGTATGCTGAAGGATTCAAGATTGCTGGTGGTATGAACATCGACAATTTACCAAAATACGTAATG
GTTGCATTACCTAGCAGTACCATCGTCTACACAATTGTTGGCAAGAAATTGAAAGCAAGTAGCGCAACTGGATGGGCTTA
CTATGTAAAATCTAAAGCTGGTGAT

>KT192663 [organism=canine coronavirus] [strain=DQ-alpha7] M gene RNA,partial CDs
CTTTGGATTATGTATTTTGTAAGATCTATTCAGTTATACAGAAGGACTAAGTCTTGGTGGTCTTTCAACCCTGAAACTAA
CGCAATTCTTTGCGTTAGTGCATTAGGAAGAAGCTACGTGCTTCCTCTCGAAGGTGTGCCAACTGGCGTCACTTTAACAT
TGCTTTCAGGGAATTTGTATGCTGAAGGATTCAAAATTGCTGGTGGTATGAACATCGACAATTTACCAAAATACGTAATG
GTTGCATTACCTAGCAGGACCATCGTCTACACACTTGTTGGCAAGAAATTGAAAGCAAGTAGTGCAACTGGATGGGCTTA
CTATGTAAAATCTAAAGCTGGTGAT

>KT192664 [organism=canine coronavirus] [strain=DQ-alpha8] M gene RNA,partial CDs
CTTTGGATTATGTATTTTGTCAGATCCATTCAGTTATACAGAAGGACTAAGTCTTGGTGGTCTTTTAACCCTGAAACTAA
TGCAATTCTTTGCGTTAGTGCATTAGGAAGAAGCTACGTGCTTCCTCTTGAAGGTGTGCCAACTGGCGTCACTTTAACAT
TGCTTTCAGGGAATTTGTACGCTGAAGGATTCAAAATTGCTGGTGGTATGAACATCGACAATTTACCAAAATACGTAATG
GTTGCATTACCTAGCAGGACCATCGTCTACACACTTGTTGGCAAGAAATTGAAAGCAAGTAGCGCAACTGGATGGGCTTA
CTATGTAAAATCTAAAGCTGGTGAT

>KT192665 [organism=canine coronavirus] [strain=HRB-B0] M gene RNA,partial CDs
CTTTGGATTATGTATTTTGTTAGATCCATTCAGTTATACAGAAGGACTAAGTCTTGGTGGTCTTTTAACCCTGAAACTAA
TGCAATTCTTTGCGTTAGTGCATTAGGAAGAAGCTACGTGCTTCCTCTTGAAGGTGTGCCAACTGGCGTCACTTTAACAT
TGCTTTCAGGGAATTTGTATGCTGAAGGATTCAAGATTGCTGGTGGTATGAACATCGACAATTTACCAAAATACGTAATG
GTTGCATTACCTAGCAGGACCATCGTCTACACACTTGTTGGCAAGAAATTGAAAGCAAGTAGCGCAACTGGATGGGCTTA
CTATGTAAAATCTAAAGCTGGTGAT

>KT192666 [organism=canine coronavirus] [strain=HRB-B1] M gene RNA,partial CDs
CTTTGGATTATGTATTTTGTTAGATCCATTCAGTTATACAGAAGGACTAAGTCTTGGTGGTCTTTTAACCCTGAAACTAA
TGCAATTCTTTGCGTTAGTGCATTAGGAAGAAGCTACGTGCTTCCTCTTGAAGGTGTGCCAACTGGCGTCACTTTAACAT
TGCTTTCAGGGAATTTGTATGCTGAAGGGTTCAAGATTGCTGGTGGTATGAACATCGACAATTTACCAAAATACGTAATG
GTTGCATTACCTAGCAGGACCATCGTCTACACACTTGTTGGCAAGAAATTGAAAGCAAGTAGCGCAACTGGATGGGCTTA
CTATGTAAAATCTAAAGCTGGTGAT

>KT192667 [organism=canine coronavirus] [strain=HRB-B3] M gene RNA,partial CDs
CTTTGGATTATGTATTTTGTTAGATCCATTCAGTTATACAGAAGGACTAAGTCTTGGTGGTCTTTTAACCCTGAAACTAA
TGCAATTCTTTGCGTTAGTGCATTAGGAAGAAGCTACGTGCTTCCTCTTGAAGGTGTGCCAACTGGCGTCACTTTAACAT
TGCTTTCAGGGAATTTGTATGCTGAAGGGTTCAAAATTGCTGGTGGTATGAACATCGACAATTTACCAAAATACGTAATG
GTTGCATTACCTAGCAGGACCATCGTCTACACACTTGTTGGCAAGAAATTGAAAGCAAGTAGCGCAACTGGATGGGCTTA
CTATGTAAAATCTAAAGCTGGTGAT

>KT192668 [organism=canine coronavirus] [strain=HRB-B7] M gene RNA,partial CDs
CTTTGGATTATGTATTTTGTTAGATCCATTCAGTTATACAGAAGGACTAAGTCTTGGTGGTCTTTTAACCCTGAAACTAA
TGCAATTCTTTGCGTTAGTGCATTAGGAAGAAGCTACGTGCTTCCTCTTGAAGGTGTGCCAACTGGCGTCACTTTAACAT
TGCTTTCAGGGAATTTGTATGCTGAAGGGTTCAAGATTGCTGGTGGTATGAACATCGACAATTTACCAAAATACGTAATG
GTTGCATTACCTAGCAGGACCATCGTCTACACACTTGTTGGCAAGAAATTGAAAGCAAGTAGCGCAACTGGATGGGCTTA
CTATGTAAAATCTAAAGCTGGTGAT

>KT192669 [organism=canine coronavirus] [strain=HRB-B9] M gene RNA,partial CDs
CTTTGGATTATGTATTTTGTTAGATCCATTCAGTTATACAGAAGGACTAAGTCTTGGTGGTCTTTTAACCCTGAAACTAA
TGCAATTCTTTGCGTTAGTGCATTAGGAAGAAGCTACGTGCTTCCTCTTGAAGGTGTGCCAACTGGCGTCACTTTAACAT
TGCTTTCAGGGAATTTGTATGCTGAAGGATTCAAGATTGCTGGTGGTATGAACATCGACAATTTACCAAAATACGTAATG
GTTGCATTACCTAGCAGGACCATCGTCTACACACTTGTTGGCAAGAAATTGAAAGCAAGTAGCGCAACTGGATGGGCTTA
CTATGTAAAATCTAAAGCTGGTGAT

>KT192670 [organism=canine coronavirus] [strain=HRB-bb3] M gene RNA,partial CDs
CTTTGGATTATGTATTTTGTTAGATCCATTCAGTTATACAGAAGGACTAAGTCTTGGTGGTCTTTTAACCCTGAAACTAA
TGCAATTCTTTGCGTTAGTGCATTAGGAAGAAGCTACGTGCTTCCTCTTGAAGGTGTGCCAACTGGCGTCACTTTAACAT
TGCTTTCAGGGAATTTGTATGCTGAAGGGTTCAAAATTGCTGGTGGTATGAACATCGACAATTTACCAAAATACGTAATG
GTTGCATTACCTAGCAGGACCATCGTCTACACACTTGTTGGCAAGAAATTGAAAGCAAGTAGCGCAACTGGATGGGCTTA
CTATGTAAAATCTAAAGCTGGTGAT

>KT192671 [organism=canine coronavirus] [strain=HRB-bb7] M gene RNA,partial CDs
CTTTGGATTATGTATTTTGTTAGATCCATTCAGTTATACAGAAGGACTAAGTCTTGGTGGTCTTTTAACCCTGAAACTAA
TGCAATTCTTTGCGTTAGTGCATTAGGAAGAAGCTACGTGCTTCCTCTTGAAGGTGTGCCAACTGGCGTCACTTTAACAT
TGCTTTCAGGAAATTTGTATGCTGAAGGATTCAAAATTGCTGGTGGTATGAACATCGACAATTTACCAAAATACGTAATG
GTTGCATTACCTAGCAGGACCATCGTCTACACACTTGTTGGCAAGAAATTGAAAGCAAGTAGCGCAACTGGATGGGCTTA
CTATGTAAAATCTAAAGCTGGTGAT

>KT192672 [organism=canine coronavirus] [strain=HRB-bb8] M gene RNA,partial CDs
CTTTGGATTATGTATTTTGTCAGATCCATTCAGTTATACAGAAGGACTAAGTCTTGGTGGTCTTTTAACCCTGAAACTAA
TGCAATTCTTTGCGTTAGTGCATTAGGAAGAAGCTACGTGCTTCCTCTTGAAGGTGTGCCAACTGGCGTCACTTTAACAT
TGCTTTCAGGGAATTTGTACGCTGAAGGATTCAAAATTGCTGGTGGTATGAACATCGACAATTTACCAAAATACGTAATG
GTTGCATTACCTAGCAGGACCATCGTCTACACACTTGTTGGCAAGAAATTGAAAGCAAGTAGCGCAACTGGATGGGCTTA
CTATGTAAAATCTAAAGCTGGTGAT

>KT192673 [organism=canine coronavirus] [strain=DQ-Beta0] M gene RNA,partial CDs
CTTTGGATTATGTATTTTGTTAGATCCATTCAGTTATACAGAAGGACTAAGTCTTGGTGGTCTTTTAACCCTGAAACTAA
TGCAATTCTTTGCGTTAGTGCATTAGGAAGAAGCTACGTGCTTCCTCTTGAAGGTGTGCCAACTGGCGTCACTTTAACAT
TGCTTTCAGGGAATTTGTATGCTGAAGGATTCAAGATTGCTGGTGGTATGAACATCGACAATTTACCAAAATACGTAATG
GTTGCATTACCTAGCAGGACCATCGTCTACACACTTGTTGGCAAGAAATTGAAAGCAAGTAGCGCAACTGGATGGGCTTA
CTATGTAAAATCTAAAGCTGGTGAT

>KT192674 [organism=canine coronavirus] [strain=DQ-Beta2] M gene RNA,partial CDs
CTTTGGATTATGTATTTTGTAAGATCTATTCAGTTATACAGAAGGACTAAGTCTTGGTGGTCTTTCAACCCTGAAACTAA
CGCAATTCTTTGCGTTAGTGCATTAGGAAGAAGCTACGTGCTTCCTCTCGAAGGTGTGCCAACTGGCGTCACTTTAACAT
TGCTTTCAGGGAATTTGTATGCTGAAGGATTCAAAATTGCTGGTGGTATGAACATCGACAATTTACCAAAATACGTAATG
GTTGCATTACCTAGCAGGACCATCGTCTACACACTTGTTGGCAAGAAATTGAAAGCAAGTAGTGCAACTGGATGGGCTTA
CTATGTAAAATCTAAAGCTGGTGAT

>KT192675 [organism=canine coronavirus] [strain=DQ-Beta3] M gene RNA,partial CDs
CTTTGGATCATGTATTTTGTTAGATCCATTCAGTTATACAGAAGGACTAAGTCTTGGTGGTCTTTTAACCCTGAAACTAA
TGCAATTCTTTGCGTTAGTGCATTAGGAAGAAGCTATGTGCTTCCTCTTGAAGGTGTGCCAACTGGCGTCACTTTAACAT
TGCTTTCAGGGAATTTGTATGCTGAAGGATTCAAAATTGCTGGTGGTATGAACATCGACAATTTACCAAAATACGTAATG
GTTGCATTACCTAGCAGGACCATCGTCTACACACTTGTTGGCAAGAAATTGAAAGCAAGTAGCGCAACTGGATGGGCTTA
CTATGTAAAATCTAAAGCTGGTGAT

>KT192676 [organism=canine coronavirus] [strain=DQ-Beta5] M gene RNA,partial CDs
CTTTGGATTATGTATTTTGTAAGATCCATTCAGCTATACAGAAGGACTAAGTCTTGGTGGTCTTTCAATCCTGAAACTAA
TGCAATTCTTTGTGTTAGTGCATTTGGAAGAAGCTACGTGCTTCCTCTTGAAGGTGCGCCAACTGGTGTTACTCTTACTT
TGTTTTCAGGAAATCTTTATGCTGAAGGATTCAAAATGGCTGGTGGAATGAACATCGACCATTTACCAAAATACGTAATG
GTCGCATTACCTAGCAGAACTATTGTCTACACACTTGTTGGAAAGAAATTGAAAGCAAGTAGCGCAACTGGATGGGCTTA
CTATGTAAAATCTAAAGCTGGTGAT

>KT192677 [organism=canine coronavirus] [strain=HRB-C0] M gene RNA,partial CDs
CTTTGGATTATGTATTTTGTTAGATCCATTCAGTTATACAGAAGGACTAAGTCTTGGTGGTCTTTTAACCCTGAAACTAA
TGCAATTCTTTGCGTTAGTGCATTAGGAAGAAGCTACGTGCTTCCTCTTGAAGGTGTGCCAACTGGCGTCACTTTAACAT
TGCTTTCAGGGAATTTGTATGCTGAAGGATTCAAAATTGCTGGTGGTATGAACATCGACAATTTACCAAAATACGTAATG
GTTGCATTACCTAGCAGGACCATCGTCTACACACTTGTTGGCAAGAAATTGAAAGCAAGTAGCGCAACTGGATGGGCTTA
CTATGTAAAATCTAAAGCTGGTGAT

>KT192678 [organism=canine coronavirus] [strain=HRB-C2] M gene RNA,partial CDs
CTTTGGATTATGTATTTTGTTAGATCCATTCAGTTATACAGAAGGACTAAGTCTTGGTGGTCTTTTAACCCTGAAACTAA
TGCAATTCTTTGCGTTAGTGCATTAGGAAGAAGCTACGTGCTTCCTCTTGAAGGTGTGCCAACTGGCGTCACTTTAACAT
TGCTTTCAGGGAATTTGTATGCTGAAGGATTCAAAATTGCTGGTGGTATGAACATCGACAATTTACCAAAATACGTAATG
GTTGCATTACCTAGCAGGACCATCGTCTACACACTTGTTGGCAAGAAATTGAAAGCAAGTAGCGCAACTGGATGGGCTTA
CTATGTAAAATCTAAAGCTGGTGAT

>KT192679 [organism=canine coronavirus] [strain=HRB-C3] M gene RNA,partial CDs
CTTTGGATTATGTATTTTGTTAGATCCATTCAGTTATACAGAAGGACTAAGTCTTGGTGGTCTTTTAACCCTGAAACTAA
TGCAATTCTTTGCGTTAGTGCATTAGGAAGAAGCTACGTGCTTCCTCTTGAAGGTGTGCCAACTGGCGTCACTTTAACAT
TGCTTTCAGGGAATTTGTATGCTGAAGGGTTCAAAATTGCTGGTGGTATGAACATCGACAATTTACCAAAATACGTAATG
GTTGCATTACCTAGCAGGACCATCGTCTACACACTTGTTGGCAAGAAATTGAAAGCAAGTAGCGCAACTGGATGGGCTTA
CTATGTAAAATCTAAAGCTGGTGAT

>KT192680 [organism=canine coronavirus] [strain=HRB-C4] M gene RNA,partial CDs
CTTTGGATTATGTATTTTGTTAGATCCATTCAGTTATACAGAAGGACTAAGTCTTGGTGGTCTTTTAACCCTGAAACTAA
TGCAATTCTTTGCGTTAGTGCATTAGGAAGAAGCTACGTGCTTCCTCTTGAAGGTGTGCCAACTGGCGTCACTTTAACAT
TGCTTTCAGGGAATTTGTATGCTGAAGGGTTCAAAATTGCTGGTGGTATGAACATCGACAATTTACCAAAATACGTAATG
GTTGCATTACCTAGCAGGACCATCGTCTACACACTTGTTGGCAAGAAATTGAAAGCAAGTAGCGCAACTGGATGGGCTTA
CTATGTAAAATCTAAAGCTGGTGAT

>KT192681 [organism=canine coronavirus] [strain=HRB-D0] M gene RNA,partial CDs
CTTTGGATTATGTATTTTGTTAGATCCATTCAGTTATACAGAAGGACTAAGTCTTGGTGGTCTTTTAACCCTGAAACTAA
TGCAATTCTTTGCGTTAGTGCATTAGGAAGAAGCTACGTGCTTCCTCTTGAAGGTGTGCCAACTGGCGTCACTTTAACAT
TGCTTTCAGGGAATTTGTATGCTGAAGGGTTCAAGATTGCTGGTGGTATGAACATCGACAATTTACCAAAATACGTAATG
GTTGCATTACCTAGCAGGACCATCGTCTACACACTTGTTGGCAAGAAATTGAAAGCAAGTAGCGCAACTGGATGGGCTTA
CTATGTAAAATCTAAAGCTGGTGAT

>KT192682 [organism=canine coronavirus] [strain=HRB-D1] M gene RNA,partial CDs
CTTTGGATTATGTATTTTGTTAGATCCATTCAGTTATACAGAAGGACTAAGTCTTGGTGGTCTTTTAACCCTGAAACTAA
TGCAATTCTTTGCGTTAGTGCATTAGGAAGAAGCTACGTGCTTCCTCTTGAAGGTGTGCCAACCGGCGTCACTTTAACAT
TGCTTTCAGGGAATTTGTACGCTGAAGGATTTAAGATTGCTGGTGGTATGAACATCGACAATTTACCAAAATACGTAATG
GTTGCATTACCTAGCAGGACCATCGTCTACACACTTGTTGGCAAGAAATTGAAAGCAAGTAGCGCAACTGGATGGGCTTA
CTATGTAAAATCTAAAGCTGGTGAT

>KT192683 [organism=canine coronavirus] [strain=HRB-D4] M gene RNA,partial CDs
CTTTGGATTATGTATTTTGTTAGATCCATTCAGTTATACAGAAGGACTAAGTCTTGGTGGTCTTTTAACCCTGAAACTAA
TGCAATTCTTTGCGTTAGTGCATTAGGAAGAAGCTACGTGCTTCCTCTTGAAGGTGTGCCAACTGGCGTCACTTTAACAT
TGCTTTCAGGGAATTTGTATGCTGAAGGATTCAAGATTGCTGGTGGTATGAACATCGACAATTTACCAAAATACGTAATG
GTTGCATTACCTAGCAGGACCATCGTCTACACACTTGTTGGCAAGAAATTGAAAGCAAGTAGCGCAACTGGATGGGCTTA
CTATGTAAAATCTAAAGCTGGTGAT

>KT192684 [organism=canine coronavirus] [strain=HRB-D5] M gene RNA,partial CDs
CTTTGGATTATGTATTTTGTCAGATCCATTCAGTTATACAGAAGGACTAAGTCTTGGTGGTCTTTTAACCCTGAAACTAA
TGCAATTCTTTGCGTTAGTGCATTAGGAAGAAGCTACGTGCTTCCTCTTGAAGGTGTGCCAACTGGCGTCACTTTAACAT
TGCTTTCAGGGAATTTGTACGCTGAAGGATTCAAAATTGCTGGTGGTATGAACATCGACAATTTACCAAAATACGTAATG
GTTGCATTACCTAGCAGGACCATCGTCTACACACTTGTTGGCAAGAAATTGAAAGCAAGTAGCGCAACTGGATGGGCTTA
CTATGTAAAATCTAAAGCTGGTGAT

>KT192685 [organism=canine coronavirus] [strain=HRB-D6] M gene RNA,partial CDs
CTTTGGATTATGTATTTTGTCAGATCTATTCAGCTATATAGAAGGACTAAGTCTTGGTGGTCTTTCAACCCTGAAACTAA
TGCAATTCTTTGTGTTAGTGCACTTGGAAGAAGCTACGTGCTTCCCCTTGAAGGTACACCAACTGGTGTTACTTTTACTT
TGTTATCAGGAAATCTTTATGCTGAAGGATTCAAAATGGCTGGTGGAATGAATATCGAGCATTTACCAAAATACGTAATG
GTTGCATTACCTAGTAGAACTATTGTCTACACACTTGTTGGAAAGCAATTGAAAGCAAGTAGTGCAACAGGATGGGCTTA
CTATGTAAAATCTAAAGCTGGTGAT

>KT192686 [organism=canine coronavirus] [strain=HRB-E1] M gene RNA,partial CDs
CTTTGGATTATGTATTTTGTTAGATCCATTCAGTTATACAGAAGGACTAAGTCTTGGTGGTCTTTTAACCCTGAAACTAA
TGCAATTCTTTGCGTTAGTGCATTAGGAAGAAGCTACGTGCTTCCTCTTGAAGGTGTGCCAACTGGCGTCACTTTAACAT
TGCTTTCAGGGAATTTGTATGCTGAAGGATTCAAAATTGCTGGTGGTATGAACATCGACAATTTACCAAAATACGTAATG
GTTGCATTACCTAGCAGGACCATCGTCTACACACTTGTTGGCAAGAAATTGAAAGCAAGTAGCGCAACTGGATGGGCTTA
CTATGTAAAATCTAAAGCTGGTGAT

>KT192687 [organism=canine coronavirus] [strain=HRB-E8] M gene RNA,partial CDs
CTTTGGATTATGTATTTTGTTAGATCCATTCAGTTATACAGAAGGACTAAGTCTTGGTGGTCTTTTAACCCTGAAACTAA
TGCAATTCTTTGCGTTAGTGCATTAGGAAGAAGCTACGTGCTTCCTCTTGAAGGTGTGCCAACTGGCGTCACTTTAACAT
TGCTTTCAGGGAATTTGTATGCTGAAGGATTCAAAATTGCTGGTGGTATGAACATCGACAATTTACCAAAATACGTAATG
GTTGCATTACCTAGCAGGACCATCGTCTACACACTTGTTGGCAAGAAATTGAAAGCAAGTAGCGCAACTGGATGGGCTTA
CTATGTAAAATCTAAAGCTGGTGAT

>KT192688 [organism=canine coronavirus] [strain=HRB-ee5] M gene RNA,partial CDs
CTTTGGATTATGTATTTTGTTAGATCCATTCAGTTATACAGAAGGACTAAGTCTTGGTGGTCTTTTAACCCTGAAACTAA
TGCAATTCTTTGCGTTAGTGCATTAGGAAGAAGCTACGTGCTTCCTCTTGAAGGTGTGCCAACTGGCGTCACTTTAACAT
TGCTTTCAGGGAATTTGTATGCTGAAGGATTCAAGATTGCTGGTGGTATGAACATCGACAATTTACCAAAATACGTAATG
GTTGCATTACCTAGCAGGACCATCGTCTACACACTTGTTGGCAAGAAATTGAAAGCAAGTAGCGCAACTGGATGGGCTTA
CTATGTAAAATCTAAAGCTGGTGAT

>KT192689 [organism=canine coronavirus] [strain=HRB-F2] M gene RNA,partial CDs
CTTTGGATTATGTATTTTGTTAGATCCATTCAGTTATACAGAAGGACTAAGTCTTGGTGGTCTTTTAACCCTGAAACTAA
TGCAATTCTTTGCGTTAGTGCATTAGGAAGAAGCTACGTGCTTCCTCTTGAAGGTGTGCCAACTGGCGTCACTTTAACAT
TGCTTTCAGGGAATTTGTATGCTGAAGGATTCAAGATTGCTGGTGGTATGAACATCGACAATTTACCAAAATACGTAATG
GTTGCATTACCTAGCAGGACCATCGTCTACACACTTGTTGGCAAGAAATTGAAAGCAAGTAGCGCAACTGGATGGGCTTA
CTATGTAAAATCTAAAGCTGGTGAT

>KT192690 [organism=canine coronavirus] [strain=HRB-F5] M gene RNA,partial CDs
CTTTGGATTATGTATTTTGTCAGATCTATTCAGCTATATAGAAGGACTAAGTCTTGGTGGTCTTTCAACCCTGAAACTAA
TGCAATTCTTTGTGTTAGTGCACTTGGAAGAAGCTATGTGCTTCCCCTTGAAGGTACACCAACTGGTGTTACTCTTACTT
TGTTATCAGGAAATCTTTACGCTGAAGGATTCAAAATGGCTGGTGGAATGAATATCGAGCATTTACCAAAATACGTAATG
GTTGCATTACCTAGTAGAACTATTGTCTACACACTTGTTGGAAAGCAATTGAAAGCAAGTAGTGCAACAGGATGGGCTTA
CTATGTAAAATCTAAAGCTGGTGAT

>KT192691 [organism=canine coronavirus] [strain=HRB-F8] M gene RNA,partial CDs
CTTTGGATTATGTATTTTGTTAGATCCATTCAGTTATACAGAAGGACTAAGTCTTGGTGGTCTTTTAACCCTGAAACTAA
TGCAATTCTTTGCGTTAGTGCATTAGGAAGAAGCTACGTGCTTCCTCTTGAAGGTGTGCCAACTGGCGTCACTTTAACAT
TGCTTTCAGGGAATTTGTATGCTGAAGGGTTCAAAATTGCTGGTGGTATGAACATCGACAATTTACCAAAATACGTAATG
GTTGCATTACCTAGCAGGACCATCGTCTACACACTTGTTGGCAAGAAATTGAAAGCAAGTAGCGCAACTGGATGGGCTTA
CTATGTAAAATCTAAAGCTGGTGAT

>KT192692 [organism=canine coronavirus] [strain=HRB-G3] M gene RNA,partial CDs
CTTTGGATCATGTATTTTGTAAGATCTATTCAGTTATACAGAAGGACTAAGTCTTGGTGGTCTTTCAACCCTGAAACTAA
CGCAATTCTTTGCGTTAGTGCATTAGGAAGAAGCTACGTGCTTCCTCTCGAAGGTGTGCCAACTGGCGTCACTTTAACAT
TGCTTTCAGGGAATTTGTATGCTGAAGGATTCAAAATTGCTGGTGGTATGAACATCGACAATTTACCAAAATACGTAATG
GTTGCATTACCTAGCAGGACCATCGTCTACACACTTGTTGGCAAGAAATTGAAAGCAAGTAGTGCAACTGGATGGGCTTA
CTATGTAAAATCTAAAGCTGGTGAT

>KT192693 [organism=canine coronavirus] [strain=HRB-H3] M gene RNA,partial CDs
CTTTGGATTATGTATTTTGTTAGATCCATTCAGTTATACAGAAGGACTAAGTCTTGGTGGTCTTTTAACCCTGAAACTAA
TGCAATTCTTTGCGTTAGTGCATTAGGAAGAAGCTACGTGCTTCCTCTTGAAGGTGTGCCAACTGGCGTCACTTTAACAT
TGCTTTCAGGGAATTTGTATGCTGAAGGATTCAAAATTGCTGGTGGTATGAACATCGACAATTTACCAAAATACGTAATG
GTTGCATTACCTAGCAGGACCATCGTCTACACACTTGTTGGCAAGAAATTGAAAGCAAGTAGCGCAACTGGATGGGCTTA
CTATGTAAAATCTAAAGCTGGTGAT

>KT192694 [organism=canine coronavirus] [strain=HRB-H5] M gene RNA,partial CDs
CTTTGGATTATGTATTTTGTTAGATCCATTCAGTTATACAGAAGGACTAAGTCTTGGTGGTCTTTTAACCCTGAAACTAA
TGCAATTCTTTGCGTTAGTGCATTAGGAAGAAGCTACGTGCTTCCTCTTGAAGGTGTGCCAACTGGCGTCACTTTAACAT
TGCTTTCAGGGAATTTGTATGCTGAAGGATTCAAAATTGCTGGTGGTATGAACATCGACAATTTACCAAAATACGTAATG
GTTGCATTACCTAGCAGGACCATCGTCTACACACTTGTTGGCAAGAAATTGAAAGCAAGTAGCGCAACTGGATGGGCTTA
CTATGTAAAATCTAAAGCTGGTGAT

>KT192695 [organism=canine coronavirus] [strain=HRB-H6] M gene RNA,partial CDs
CTTTGGATTATGTATTTTGTTAGATCCATTCAGTTATACAGAAGGACTAAGTCTTGGTGGTCTTTTAACCCTGAAACTAA
TGCAATTCTTTGCGTTAGTGCATTAGGAAGAAGCTACGTGCTTCCTCTTGAAGGTGTGCCAACTGGCGTCACTTTAACAT
TGCTTTCAGGGAATTTGTACGCTGAAGGATTCAAAATTGCTGGTGGTATGAACATCGACAATTTACCAAAATACGTAATG
GTTGCATTACCTAGCAGGACCATCGTCTACACACTTGTTGGCAAGAAATTGAAAGCAAGTAGCGCAACTGGATGGGCTTA
CTATGTAAAATCTAAAGCTGGTGAT

>KT192696 [organism=canine coronavirus] [strain=HRB-H7] M gene RNA,partial CDs
CTTTGGATTATGTATTTTGTCAGATCCATTCAGTTATACAGAAGGACTAAGTCTTGGTGGTCTTTTAACCCTGAAACTAA
TGCAATTCTTTGCGTTAGTGCATTAGGAAGAAGCTACGTGCTTCCTCTTGAAGGTGTGCCAACTGGCGTCACTTTAACAT
TGCTTTCAGGGAATTTGTACGCTGAAGGATTCAAAATTGCTGGTGGTATGAACATCGACAATTTACCAAAATACGTAATG
GTTGCATTACCTAGCAGGACCATCGTCTACACACTTGTTGGCAAGAAATTGAAAGCAAGTAGCGCAACTGGATGGGCTTA
CTATGTAAAATCTAAAGCTGGTGAT

>KT192697 [organism=canine coronavirus] [strain=HRB-I1] M gene RNA,partial CDs
CTTTGGATTATGTATTTTGTTAGATCCATTCAGTTATACAGAAGGACTAAGTCTTGGTGGTCTTTTAACCCTGAAACTAA
TGCAATTCTTTGCGTTAGTGCATTAGGAAGAAGCTACGTGCTTCCTCTTGAAGGTGTGCCAACTGGCGTCACTTTAACAT
TGCTTTCAGGGAATTTGTATGCTGAAGGATTCAAAATTGCTGGTGGTATGAACATCGACAATTTACCAAAATACGTAATG
GTTGCATTACCTAGCAGGACCATCGTCTACACACTTGTTGGCAAGAAATTGAAAGCAAGTAGCGCAACTGGATGGGCTTA
CTATGTAAAATCTAAAGCTGGTGAT

>KT192698 [organism=canine coronavirus] [strain=HRB-I9] M gene RNA,partial CDs
CTTTGGATTATGTATTTTGTTAGATCCATTCAGTTATACAGAAGGACTAAGTCTTGGTGGTCTTTTAACCCTGAAACTAA
TGCAATTCTTTGCGTTAGTGCATTAGGAAGAAGCTACGTGCTTCCTCTTGAAGGTGTGCCAACTGGCGTCACTTTAACAT
TGCTTTCAGGGAATTTGTATGCTGAAGGATTCAAAATTGCTGGTGGTATGAACATCGACAATTTACCAAAATACGTAATG
GTTGCATTACCTAGCAGGACCATCGTCTACACACTTGTTGGCAAGAAATTGAAAGCAAGTAGCGCAACTGGATGGGCTTA
CTATGTAAAATCTAAAGCTGGTGAT
