# Supplementary material for: Co-Circulation of Canine Coronavirus I and IIa/b with High Prevalence and Genetic Diversity in Heilongjiang Province, Northeast China
Source: PLoS One. 2016 Jan 15;11(1):e0146975. doi: 10.1371/journal.pone.0146975 (PMC4714894; doi:10.1371/journal.pone.0146975)
Supplement: S2 Fig — (TXT) [file pone.0146975.s002.txt]

>KT222969/MDJ-26
AATGAATGTGTTAGGTCTCAGTCTAAGAGATTTGGATTCTGTGGTAATGGTACACATTTGTTTTCACTTGCAAATTCAGC
ACCAAATGGCATGATTTTCTTTCATACAGTGCTATTACCTACAGCTTACGAAACTGTAACAGCTTGGTCAGGCATTTGCG
CTTCAGATGGCAATCGTACTTTTGGACTTGTTGTCAAAGATGTACAGTTGACATTGTTTCGTAATTTAGACGAAAAGTTC
TATCTGACTCCCAGAACTATGTACCAGCCTAGAGTTGCAACTAGTTCTGATTTTGTTCAGATTGAAGGATGTGATGTTTT
GTTTGTCAATGCAACTGTAATTGAATTGCCTAGTATTATACCTGATTATATTGATATTAATCAAACTGTTCAGGATATAT
TAGAAAATTTCAGACCAAATTGGACTGTACCTGAGTTGCCATTAGATATTTTTAATGCTACTTATCTTAATTTGACTGGT
GAAATTAATGATCTGGAATTCAGATCCGAGAAGCTGCAGAACACCACCATAGAACTTGCTATTCTCATTGACAATATTAA
CAATACACTAGTCAATCTTGAATGGCTTAATAGAATCGAAACTTAT

>KT222970/HRB-A0
AATGAATGTGTTAGGTCTCAGTCTCAGAGATTTGGATTCTGTGGTAATGGTACACATTTGTTTTCACTTGCAAATGCAGC
ACCAAACGGCATGGTTTTCTTTCACTCAGTGCTATTACCAACAGCTTATGAAACCGTAACAGCTTGGTCAGGTATTTGTG
CTTCAGATGGCGATCGCACTTTTGGACTCGTCGTTAAAGATGTTCAGTTGACGTTGTTTCGTAATCTAGATGACAAGTTC
TATTTGACTCCCAGAACTATGTATCAGCCTAGAGCTGCAACTAGTTCAGATTTTGTTCAAATTGAGGGGTGTGATGTGTT
GTTTGTCAATGCTACTGTAATTGACTTGCCTAGTATTATACCTGACTATATCGACATTAATCAGACTGTTCAAGACATAT
TAGAAAACTACAGACCAAACTGGACTGCACCTGAATTGACACTTGACATTTTTAACGCAACCTATTTAAATCTGACTGGT
GAAATTGATGACTTAGAATTTAGGTCAGAAAAGCTACATAATACTACTGTAGAACTTGCCATTCTCATTGACAATATTAA
CAATACATTAGTCAATCTTGAATGGCTCAATAGAATTGAGACTTAT

>KT222971/HRB-A7
AATGAATGTGTTAGGTCTCAGTCTCAGAGATTTGGATTCTGTGGTAATGGTACACATTTGTTTTCACTTGCAAATGCAGC
ACCAAACGGCATGGTTTTCTTTCACTCAGTGCTATTACCAACAGCTTATGAAACCGTAACAGCTTGGTCAGGTATTTGTG
CTTCAGATGGCGATCGCACTTTTGGACTCGTCGTTAAAGATGTTCAGTTGACGTTGTTTCGTAATCTAGATGACAAGTTC
TATTTGACTCCCAGAACTATGTATCAGCCTAGAGCTGCAACTAGTTCAGATTTTGTTCAAATTGAAGGGTGTGATGTGTT
GTTTGTCAATGCTACTGTAATTGACTTGCCTAGTATTATACCTGACTATATCGACATTAATCAGACTGTTCAAGACATAT
TAGAAAACTACAGACCAAACTGGACTGCACCTGAATTGACACTTGACATTTTTAACGCAACCTATTTAAATCTGACTGGT
GAAATTGATGACTTAGAATTCAGGTCAGAAAAGCTACATAATACTACTGTAGAACTTGCCATTCTCATTGACAATATTAA
CAATACATTAGTCAATCTTGAATGGCTCAATAGAATTGAGACTTAT

>KT222972/HRB-A8
AATGAATGTGTTAGGTCTCAGTCTCAGAGATTTGGATTCTGTGGTAATGGTACACATTTGTTCTCACTTGCAAATGCAGC
ACCAAATGGCATGATTTTCTTTCATTCAGTGCTATTACCAACAGCTTATGAAACTGTAACAGCTTGGTCAGGTATTTGTG
CTTCAGATGGCGATCGCACTTTTGGACTTGTCGTTAAAGATGTTCAGTTGACGTTGTTTCGTAATTTAGATGACAAGTTC
TATTTGACTCCCAGAACTATGTATCAGCCTAGAGCTGCAACTAGTTCAGATTTTGTTCAAATTGAGGGATGTGATGTTTT
GTTTGTCAACGCTACTGTAATTGACTTGCCTAGTATTATACCTGACTATATCGACATCAATCAGACTGTTCAAGACATAT
TAGAAAACTACAGACCAAACTGGACTGTACCTGAATTGACACTTGATATTTTTAACGCAACCTATTTAAATCTGACTGGT
GAAATTGATGACTTAGAATTTAGATCAGAAAAGCTACATAATACTACTGTAGAACTTGCCATTCTCATTGATAATATTAA
CAATACATTAGTCAATCTTGAATGGCTCAATAGAATTGAGACTTAT

>KT222973/DQ-alpha0
AATGAATGTGTTAGGTCTCAGTCTCAGAGATTTGGATTCTGTGGTAATGGCACACATTTGTTCTCACTTGCAAATTCAGC
ACCAAATGGCATGATTTTCTTTCACACAGTGCTATTACCTACAGCTTATGAAACTGTAACGGCTTGGTCAGGCATTTGCG
CTTCAGATGGCAATCGTACTTTTGGACTTGTCGTCAAAGATGTACAGTTGACATTGTTTCGTAATCTAGATGAAAAGTTC
TATCTGACTCCCAGAACTATGTATCAGCCTAGAGTTGCAACTAGTTCAGATTTTGTTCAAATTGAAGGATGTGATGTTTT
GTTTGTCAATGCAACTGTAATTGAATTGCCTAGTATTATACCTGACTATATTGATATTAATCAAACTGTTCAGGACATAT
TAGAAAACTTCAGACCTAACTGGACTGTACCTGAATTGCCGCTAGACCTTTTTAATGCCACTTATTTAAATTTGACTGGT
GAAATTAATGATTTGGAATTCAGATCTGAGAAGCTGCATAACACCACCGTAGAACTTGCCATTCTCATTGACAATATCAA
CAATACATTAGTCAATCTTGAATGGCTCAATAGAATTGAGACTTAT


>KT222974/DQ-alpha1
AATGAATGTGTTAGGTCTCAGTCTCTGAGATTTGTATTCTGTGGTAATGGTACACATTTGTTTTCACTTGCAAATGCAAC
ACCAAACGGCATGGTTTTCTTTCACTCAGTGCTATTACCAACAGCTTATGAAACCGTAACAGCTTGGTCAAGTATTTGTG
CTTCAGATGGCGATCGCACTTTTGGACTCATCGTTAAAGATGTTCAGTTGACGTTGTTTCGTAATCTAAATGACAAGTTC
TATTTGACTCCCAAAACTATGTATCAACCTAGAGCTGCAACTAGTTCACATTTTGTTCAAATTGAGGGGTGTGATGTGTT
GTTTGTCAATGCTACTGTAATTGACTTGCCTAGTATTATACCTGACTATATCGACATTAATCAGACTGTTCAAGACATAT
TAGAAAACTACAGACCAAACTGGACTGCACCTGAATTGACACTTGACATTTTTAACGCAACCTATTTAAATCTGACTGGT
GAAATTGATGACTTAGAATTTAGGTCAGAAAAGCTACATCATACTACTGTAGAACTTGCCATTCTCATTGACCATATTAA
CAATACATTAGTCAATCTTGAATGGCTCAATACAATTGAGACTTAT

>KT222975/DQ-alpha5
AATGAATGTGTTAGGTCTCAGTCTCAGAGATTTGGATTCTGTGGTAATGGCACACATTTGTTCTCACTTGCAAATTCAGC
ACCAAATGGCATGATTTTCTTTCACACAGTGCTATTACCTACAGCTTATGAAACTGTAACGGCTTGGTCAGGCATTTGCG
CTTCAGATGGCAATCGTACTTTTGGACTTGTTGTCAAAGATGTACAGTTGACATTGTTTCGTAATTTAGACGAAAAGTTC
TATCTGACTCCCAGAACTATGTACCAGCCTAGAGTTGCAACTAGTTCTGATTTTGTTCAGATTGAAGGATGTGATGTTTT
GTTTGTCAATGCAACTGTAATTGAATTGCCTAGTATTATACCTGATTATATTGATATTAATCAAACTGTTCAGGACATAT
TAGAAAATTTCAGACCTAATTGGACTGTACCTGAGTTGCCGCTAGACCTTTTTAATGCCACTTATTTAAATTTGACTGGT
GAAATTAATGATTTGGAATTCAGATCTGAGAAGCTGCAGAATACCACCATAGAACTTGCCATTCTCATTGACAATATCAA
CAATACATTAGTCAATCTTGAATGGCTCAATAGAATTGAGACTTAT

>KT222976/DQ-alpha7
AATGAATGTGTTAGGTCTCAGTCTCAGAGATTTGGATTCTGTGGTAATGGTACACATTTGTTTTCACTTGCAAATGCAGC
ACCAAATGGCATGGTTTTCTTTCACTCAGTGCTATTACCAACAGCTTATGAAACCGTAACAGCTTGGTCAGGTATTTGTG
CTTCAGATGGTGATCGCACTTTTGGACTCGTCGTTAAAGATGTTCAGTTGACGTTGTTTCGTAATCTAGATGACAAGTTC
TATTTGACTCCCAGAACTATGTATCAGCCTAGAGCTGCAACTAGTTCAGATTTTGTTCAAATTGAGGGGTGTGATGTGTT
GTTTGTCAATGCTACTGTAATTGACTTGCCTAGTATTATACCTGACTATATCGACATTAATCAGACTGTTCAAGACATAT
TAGAAAACTACAGACCAAACTGGACTGCACCTGAATTGACACTTGACATTTTTAACGCAACCTATTTAAATCTGACTGGT
GAAATTGATGACTTAGAATTTAGGTCAGAAAAGCTACATAATACTACTGTAGAACTTGCCATTCTCATTGACAATATTAA
CAATACATTAGTCAATCTTGAATGGCTCAATAGAATTGAGACTTAT

>KT222977/DQ-alpha8
AATGAATGTGTTAGGTCTCAGTCTCAGAGATTTGGATTCTGTGGTAATGGTACACATTTGTTCTCACTTGCAAATTCAGC
ACCAAATGGCATGATTTTCTTTCATACAGTGCTATTACCTACCGCTTATGAAACTGTAACAGCTTGGTCAGGTATTTGTG
CTTCAGATGGCGATCGCACCTTTGGACTCGTTGTCAAAGATGTACAGTTGACATTGTTTCGTAATTTAGACGAAAAGTTC
TATCTGACTCCCAGAACTATGTATCAGCCTAGAGTTGCAACTAGTTCTGATTTTGTTCAGATTGAAGGATGTGATGTTTT
GTTTGTCAATGCTACTGTATTTGAATTGCCTAGTATTATACCTGACTATATCGACATTAATCAGACTGTTCAAGACATAT
TAGAAAACTACAGACCAAACTGGACTGTACCTGAATTGACACTTGACATTTTTAACGCAACCTATTTAAATCTGACTGGT
GAAATTGATGACTTAGAATTTAGGTCAGAAAAGCTACATAATACTACTGTAGAACTTGCCATTCTCATTGACAATATTAA
CAATACATTAGTCAATCTTGAATGGCTCAACAGAATTGAGACTTAT

>KT222978/HRB-B1
AATGAATGTGTTAGGTCTCAGTCTCAGAGATTTGGATTCTGTGGTAATGGTACACATTTGTTTTCACTTGCAAATGCAGC
ACCAAACGGCATGGTTTTCTTTCACTCAGTGCTATTACCAACAGCTTATGAAACCGTAACAGCTTGGTCAGGTATTTGTG
CTTCAGATGGCGATCGCACTTTTGGACTCGTCGTTAAAGATGTTCAGTTGACGTTGTTTCGTAATCTAGATGACAAGTTC
TATTTGACTCCCAGAACTATGTATCAGCCTAGAGCTGCAACTAGTTCAGATTTTGTTCAAATTGAGGGGTGTGATGTGTT
GTTTGTCAATGCTACTGTAATTGACTTGCCTAGTATTATACCTGACTATATCGACATTAATCAGACTGTTCAAGACATAT
TAGAAAACTACAGACCAAACTGGACTGCACCTGAATTGACACTTGACATTTTTAACGCAACCTATTTAAATCTGACTGGT
GAAATTGATGACTTACAATTTAGGTCAGAAAAGCTACATAATACTACTGTAGAACTTGCCATTCTCATTGACAATATTAA
CAATACATTAGTCAATCTTGAATGGCTCAATAAAATTGAGACTTAT

>KT222979/HRB-bb3
AATGAATGTGTTAGGTCTCAGTCTCAGAGATTTGGATTCTGTGGTAATGGTACACATTTGTTTTCACTTGCAAATGCAGC
ACCAAACGGCATGGTTTTCTTTCACTCAGTGCTATTACCAACAGCTTATGAAACCGTAACAGCTTGGTCAGGTATTTGTG
CTTCAGATGGCGATCGCACTTTTGGACTCGTCGTTAAAGATGTTCAGTTGACGTTGTTTCGTAATCTAGATGACAAGTTC
TATTTGACTCCCAGAACTATGTATCAGCCTAGAGCTGCAACTAGTTCAGATTTTGTTCAAATTGAGGGGTGTGATGTGTT
GTTTGTCAATGCTACTGTAATTGACTTGCCTAGTATTATACCTGACTATATCGACATTAATCAGACTGTTCAAGACATAT
TAGAAAACTACAGACCAAACTGGACTGCACCTGAATTGACACTTGACATTTTTAACGCAACCTATTTAAATCTGACTGGT
GAAATTGATGACTTAGAATTTAGGTCAGAAAAGCTACATAATACTACTGTAGAGCTTGCCATTCTCATTGACAATATTAA
CAATACATTAGTCAATCTTGAATGGCTCAATAGAATTGAGACTTAT

>KT222980/HRB-bb7
AATGAATGTGTTAGGTCTCAGTCTCAGAGATTTGGATTCTGTGGTAATGGTACACATTTGTTTTCACTTGCAAATGCAGC
ACCAAATGGCATGGTTTTCTTTCACTCAGTGCTATTACCAACAGCTTATGAAACCGTAACAGCTTGGTCAGGTATTTGTG
CTTCAGATGGTGATCGCACTTTTGGACTCGTCGTTAAAGATGTTCAGTTGACGTTGTTTCGTAATCTAGATGACAAGTTC
TATTTGACTCCCAGAACTATGTATCAGCCTAGAGCTGCAACTAGTTCAGATTTTGTTCAAATTGAGGGGTGTGATGTGTT
GTTTGTCAATGCTACTGTAATTGACTTGCCTAGTATTATACCTGACTATATCGACATTAATCAGACTGTTCAAGACATAT
TAGAAAACTACAGACCAAACTGGACTGCACCTGAATTGACACTTGACATTTTTAACGCAACCTATTTAAATCTGACTGGT
GAAATTGATGACTTAGAATTTAGGTCAGAAAAGCTACATAATACTACTGTAGAACTTGCCATTCTCATTGACAATATTAA
CAACACATTAGTCAATCTTGAATGGCTCAATAGAATTGAGACTTAT

>KT222981/HRB-B9
AATGAATGTGTTAGGTCTCAGTCTCAGAGATTTGGATTCTGTGGTAATGGTACACATTTGTTTTCACTTGCAAATGCAGC
ACCAAACGGCATGGTTTTCTTTCACTCAGTGCTATTACCAACAGCTTATGAAACCGTAACAGCTTGGTCAGGTATTTGTG
CTTCAGATGGCGATCGCACTTTTGGACTCGTCGTTAAAGATGTTCAGTTGACGTTGTTTCGTAATCTAGATGACAAGTTC
TATTTGACTCCCAGAACTATGTATCAGCCTAGAGCTGCAACTAGTTCAGATTTTGTTCAAATTGAGGGGTGTGATGTGTT
GTTTGTCAACGCTACTGTAATTGACTTGCCTAGTATTATACCTGACTATATCGATATCAATCAGACTGTTCAAGACATAT
TAGAAAACTACAGACCAAACTGGACTGTACCTGAATTGACACTTGATATTTTTAACGCAACCTATTTAAATCTGACTGGT
GAAATTGATGACTTAGAATTTAGGTCAGAAAAGCTACATAATACTACTGTAGAACTTGCCATTCTCATTGATAATATTAA
CAATACATTAGTCAATCTTGAATGGCTCAATAGAATTGAGACTTAT

>KT222982/DQ-Beta2
AATGAATGTGTTAGGTCTCAGTCTCAGAGATTTGGATTCTGTGGTAATGGTACACATTTGTTCTCACTTGCAAATTCAGC
ACCAAATGGCATGATTTTCTTTCATACAGTGCTATTACCTACCGCTTATGAAACTGTAACAGCTTGGTCAGGTATTTGTG
CTTCAGATGGCGATCGCACCTTTGGACTCGTTGTCAAAGATGTACAGTTGACATTGTTTCGTAATTTAGACGAAAAGTTC
TATCTGACTCCCAGAACTATGTATCAGCCTAGAGTTGCAACTAGTTCTGATTTTGTTCAGATTGAAGGATGTGATGTTTT
GTTTGTCAATGCTACTGTATTTGAATTGCCTAGTATTATACCTGACTATATCGACATTAATCAGACTGTTCAAGACATAT
TAGAAAACTACAGACCAAACTGGACTGTACCTGAATTGACACTTGACATTTTTAACGCAACCTATTTAAATCTGACTGGT
GAAATTGATGACTTAGAATTTAGGTCAGAAAAGCTACATAATACTACTGTAGAACTTGCCATTCTCATTGACAATATTAA
CAATACATTAGTCAATCTTGAATGGCTCAACAGAATTGAGACTTAT

>KT222983/DQ-Beta3
AATGAATGTGTTAGGTCTCAGTCTCAGAGATTTGGATTCTGTGGTAATGGTACACATTTGTTCTCACTTGCAAATGCAGC
ACCAAATGGCATGATTTTCTTTCACTCAGTGCTATTACCAACAGCTTATGAAACTGTAACAGCTTGGTCAGGTATTTGTG
CTTCAGATGGCGATCGCACTTTTGGACTTGTCGTTAAAGATGTTCAGTTGACGTTGTTTCGTAATCTAGATGACAAGTTC
TATTTGACTCCCAGAACTATGTATCAGCCTAGAGCTGCAACTAGTTCAGATTTTGTTCAAATTGAGGGGTGTGATGTGTT
GTTTGTCAATGCTACTGTAATTGACTTGCCTAGTATTATACCTGACTATATCGACATTAATCAGACTGTTCAAGACATAT
TAGAAAACTACAGACCAAACTGGACTGCACCTGAATTGACACTTGACATTTTTAACGCAACCTATTTAAATCTGACTGGT
GAAATTGATGACTTAGAATTTAGGTCAGAAAAGCTACATAATACTACTGTAGAACTTGCCATTCTCATTGACAATATTAA
CAATACATTAGTCAATCTTGAATGGCTCAATAGAATTGAGACTTAT

>KT222984/HRB-C0
AATGAATGTGTTAGGTCTCAGTCTCAGAGATTTGGATTCTGTGGTAATGGTACACATTTGTTTTCACTTGCAAATGCAGC
ACCAAACGGCATGGTTTTCTTTCACTCAGTGCTATTACCAACAGCTTATGAAACCGTAACAGCTTGGTCAGGTATTTGTG
CTTCAGATGGCGATCGCACTTTTGGACTCGTCGTTAAAGATGTTCAGTTGACGTTGTTTCGTAATCTAGATGACAAGTTC
TATTTGACTCCCAGAACTATGTATCAGCCTAGAGCTGCAACTAGTTCAGATTTTGTTCAAATTGAGGGGTGTGATGTGTT
GTTTGTCAATGCTACTGTAATTGACTTGCCTAGTATTATACCTGACTATATCGACATTAATCAGACTGTTCAAGACATAT
TAGAAAACTACAAACCAAACTGGACTGCACCTGAATTGACACTTGACATTTTTAACGCAACCTATTTAAATCTGACTGGT
GAAATTGATGACTTAGAATTTAGGTCAGAAAGGCTACATAATACTACTGTAGAACTTGCCATTCTCATTGACAATATTAA
CAATACATTAGTCAATCTTGAATGGCTCAATAGAATTGAGACTTAT

>KT222985/HRB-C4
AATGAATGTGTTAGGTCTCAGTCTCAGAGATTTGGATTCTGTGGTAATGGTACACATTTGTTTTCACTTGCAAATGCAGC
ACCAAACGGCATGGTTTTCTTTCACTCAGTGCTATTACCAACAGCTTATGAAACCGTAACAGCTTGGTCAGGTATTTGTG
CTTCAGATGGCGATCGCACTTTTGGACTCGTCGTTAAAGATGTTCAGTTGACGTTGTTTCGTAATCTAGATGACAAGTTC
TATTTGACTCCCAGAACTATGTATCAGCCTAGAGCTGCAACTAGTTCAGATTTTGTTCAAATTGAGGGGTGTGATGTGTT
GTTTGTCAATGCTACTGTAATTGACTTGCCTAGTATTATACCTGACTATATCGACATTAATCAGACTGTTCAAGACATAT
TAGAAAACTACAGACCAAACTGGACTGCACCTGAATTGACACTTGACATTTTTAACGCAACCTATTTAAATCTGACTGGT
GAAATTGATGACTTAGAATTTAGGTCAGAAAAGCTACATAATACTACTGTAGAGCTTGCCATTCTCATTGACAATATTAA
CAATACATTAGTCAATCTTGAATGGCTCAATAGAATTGAGACTTAT

>KT222986/HRB-D0
AATGAATGTGTTAGGTCTCAGTCTCAGAGATTTGGATTCTGTGGTAATGGTACACATTTGTTTTCACTTGCAAATGCAGC
ACCAAACGGCATGGTTTTCTTTCACTCAGTGCTATTACCAACAGCTTATGAAACCGTAACAGCTTGGTCAGGTATTTGTG
CTTCAGATGGCGATCGCACTTTTGGACTCGTCGTTAAAGATGTTCAGTTGACGTTGTTTCGTAATCTAGATGACAAGTTC
TATTTGACTCCCAGAACTATGTATCAGCCTAGAGCTGCAACTAGTTCAGATTTTGTTCAAATTGAGGGGTGTGATGTGTT
GTTTGTCAATGCTACTGTAATTGACTTGCCTAGTATTATACCTGACTATATCGACATTAATCAGACTGTTCAAGACATAT
TAGAAAACTACAGACCAAACTGGACTGCACCTGAATTGACACTTGACATTTTTAACGCAACCTATTTAAATCTGACTGGT
GAAATTGATGACTTAGAATTTAGGTCAGAAAAGCTACATAATACTACTGTAGAACTTGCCATTCTCATTGACAATATTAA
CAATACATTAGTCAATCTTGAATGGCTCAATAGAATTGAGACTTAT

>KT222987/HRB-D1
AATGAATGTGTTAGGTCTCAGTCTCAGAGATTTGGATTCTGTGGTAATGGCACACATTTGTTCTCACTTGCAAATTCAGC
ACCAAATGGCATGATTTTCTTTCACACAGTGCTATTACCTACAGCTTATGAAACTGTAACGGCTTGGTCAGGCATTTGCG
CTTCAGATGGCAATCGTACTTTTGGACTTGTTGTCAAAGATGTACAGTTGACATTGTTTCGTAATTTAGACGAAAAGTTC
TATCTGACTCCCAGAACTATGTACCAGCCTAGAGTTGCAACTAGTTCTGATTTTGTTCAGATTGAAGGATGTGATGTTTT
GTTTGTCAATGCAACTGTAATTGAATTGCCTAGTATTATACCTGATTATATTGATATTAATCAAACTGTTCAGGACATAT
TAGAAAATTTCAGACCTAATTGGACTGTACCTGAGTTGCCGCTAGACCTTTTTAATGCCACTTATTTAAATTTGACTGGT
GAAATTAATGATTTGGAATTCAGATCTGAGAAGCTACAGAATACCACCATAGAACTTGCCATTCTCATTGACAATATCAA
CAATACATTAGTCAATCTTGAATGGCTCAATAGAATTGAGACTTAT

>KT222988/HRB-D4
AACGAATGTGTTAGGTCTCAGTCTCAGAGATTTGGATTCTGTGGTAATGGTACACATTTGTTTTCACTTGCAAATGCAGC
ACCAAACGGCATGGTTTTCTTTCACTCAGTGCTATTACCAACAGCTTATGAAACCGTAACAGCTTGGTCAGGTATTTGTG
CTTCAGATGGCGATCGCACTTTTGGACTCGTCGTTAAAGATGTTCAGTTGACGTTGTTTCGTAATCTAGACGACAAGTTC
TATTTGACTCCCAGAACTATGTATCAGCCTAGAGCTGCAACTAGTTCAGATTTTGTTCAAATTGAGGGGTGTGATGTGTT
GTTTGTCAATGCTACTGTAATTGACTTGCCTAGTATTATACCTGACTATATCGACATTAATCAGACTGTTCAAGACATAT
TAGAAAACTACAGACCAAACTGGACTGCACCTGAATTGACACTTGACATTTTTAACGCAACCTATTTAAATCTGACTGGT
GAAATTGATGACTTAGAATTTAGGTCAGAAAAGCTACATAATACTACTGTAGAACTTGCCATTCTCATTGACAATATTAA
CAATACATTAGTCAATCTTGAATGGCTCAATAGAATTGAGACTTAT

>KT222989/HRB-D5
AATGAATGTGTTAGGTCTCAGTCTCAGAGATTTGGATTCTGTGGTAATGGCACACATTTGTTTTCACTTGCAAATTCAGC
ACCAAATGGCATGATTTTCTTTCACACAGTGCTATTACCTACAGCTTATGAAACTGTAACGGCTTGGTCAGGCATTTGCG
CTTCAGATGGCAATCGTACTTTTGGACTTGTTGTCAAAGATGTACAGTTGACATTGTTTCGTAATTTAGACGAAAAGTTC
TATCTGACTCCCAGAACTATGTACCAGCCTAGAGTTGCAACTAGTTCTGATTTTGTTCAGATTGAAGGATGTGATGTTTT
GTTTGTCAATGCAACTGTAATTGAATTGCCTAGTATTATACCTGATTATATTGATATTAATCAAACTGTTCAGGACATAT
TAGAAAATTTCAGACCTAATTGGACTGTACCTGAGTTGCCGCTAGACCTTTTTAATGCCACTTATTTAAATTTGACTGGT
GAAATTAATGATTTGGAATTCAGATCTGAGAAGCTACAGAATACCACCGTAGAACTTGCCATTCTCATTGACAATATCAA
CAATACATTAGTCAATCTTGAATGGCTCAATAGAATTGAGACTTAT

>KT222990/HRB-D6
AATGAATGTGTTAGGTCTCAGTCTCAGAGATTTGGATTCTGTGGTAATGGCACACATTTGTTCTCACTTGCAAATTCAGC
ACCAAATGGCATGATTTTCTTTCACACAGTGCTATTACCTACAGCTTATGAAACTGTAACGGCTTGGTCAGGCATTTGCG
CTTCAGATGGCAATCGTACTTTTGGACTTGTTGTCAAAGATGTACAGTTGACATTGTTTCGTAATTTAGACGAAAAGTTC
TATCTGACTCCCAGAACTATGTACCAGCCTAGAGTTGCAACTAGTTCTGATTTTGTTCAGATTGAAGGATGTGATGTTTT
GTTTGTCAATGCAACTGTAATTGAATTGCCTAGTATTATACCTGATTATATTGATATTAATCAAACTGTTCAGGACATAT
TAGAAAATTTCAGACCTAATTGGACTGTACCTGAGTTGCCGCTAGACCTTTTTAATGCCACTTATTTAAATTTGACTGGT
GAAATTAATGATTTGGAATTCAGATCTGAGAAGCTGCAGAATACCACCATAGAACTTGCCATTCTCATTGACAATATCAA
CAATACATTAGTCAATCTTGAATGGCTCAATAGAATTGAGACTTAT

>KT222991/HRB-E1
AATGAATGTGTTAGGTCTCAGTCTCAGAGATTTGGATTCTGTGGTAATGGTACACATTTGTTTTCACTTGCAAATTCAGC
ACCAAACGGCATGGTTTTCTTTCACTCAGTGCTATTACCAACCGCTTATGAAACCGTAACAGCTTGGTCAGGTATTTGTG
CTTCAGATGGCGATCGCACTTTTGGACTCGTCGTTAAAGATGTTCAGTTGACATTGTTTCGTAATCTAGATGACAAGTTC
TATTTGACTCCCAGAACTATGTATCAGCCTAGAGCTGCAACTAGTTCAGATTTTGTTCAAATTGAGGGGTGTGATGTGTT
GTTTGTCAATGCTACTGTAATTGACTTGCCTAGTATTATACCTGACTATATCGACATTAATCAGACTGTTCAAGACATAT
TAGAAAACTACAGACCAAACTGGACTGCACCTGAATTGACACTTGACATTTTTAACGCAACCTATTTAAATCTGACTGGT
GAAATTGATGACTTAGAATTTAGGTCAGAAAAGCTACATAATACTACTGTAGAACTTGCCATTCTCATTGACAATATTAA
CAATACATTAGTCAATCTTGAATGGCTCAATAGAATTGAGACTTAT

>KT222992/HRB-E8
AATGAATGTGTTAGGTCTCAGTCTCAGAGATTTGGATTCTGTGGTAATGGTACACATTTGTTTTCACTTGCAAATGCAGC
ACCAAATGGCATGGTTTTCTTTCACTCAGTGCTATTACCAACAGCTTATGAAACCGTAACAGCTTGGTCAGGTATTTGTG
CTTCAGATGGCGATCGCACTTTTGGACTCGTCGTTAAAGATGTTCAGTTGACGTTGTTTCGTAATCTAGATGACAAGTTC
TATTTGACTCCCAGAACTATGTATCAGCCTAGAGCTGCAACTAGTTCAGATTTTGTTCAAATTGAGGGGTGTGATGTGTT
GTTTGTCAATGCTACTGTAATTGACTTGCCTAGTATTATACCTGACTATATCGACATTAATCAGACTGTTCAAGACATAT
TAGAAAACTACAAACCAAACTGGACTGCACCTGAATTGACACTTGACATTTTTAACGCAACCTATTTAAATCTGACTGGT
GAAATTGATGACTTAGAATTTAGGTCAGAAAAGCTACATAATACTACTGTAGAACTTGCCATTCTCATTGACAATATTAA
CAATACATTAGTCAATCTTGAATGGCTCAATAGAATTGAGACTTAT

>KT222993/HRB-F2
AATGAATGTGTTAGGTCTCAGTCTCAGAGATTTGGATTCTGTGGTAATGGTACACATTTGTTTTCACTTGCAAATGCAGC
ACCAAACGGCATGGTTTTCTTTCACTCAGTGCTATTACCAACAGCTTATGAAACCGTAACAGCTTGGTCAGGTATTTGTG
CTTCAGATGGCGATCGCACTTTTGGACTCGTCGTTAAAGATGTTCAGTTGACGTTGTTTCGTAATCTAGATGACAAGTTC
TATTTGACTCCCAGAACTATGTATCAGCCTAGAGCTGCAACTAGTTCAGATTTTGTTCAAATTGAGGGGTGTGATGTGTT
GTTTGTCAATGCTACTGTAATTGACTTGCCTAGTATTATACCTGACTATATCGACATTAATCAGACTGTTCAAGACATAT
TAGAAAACTACAGACCAAACTGGACTGCACCTGAATTGACACTTGACATTTTTAACGCAACCTATTTAAATCTGACTGGT
GAAATTGATGACTTAGAATTTAGGTCAGAAAAGCTACATAATACTACTGTAGAGCTTGCCATTCTCATTGACAATATTAA
CAATACATTAGTCAATCTTGAATGGCTCAATAGAATTGAGACTTAT

>KT222994/HRB-F8
AATGAATGTGTTAGGTCTCAGTCTCAGAGATTTGGATTCTGTGGTAATGGTACACATTTGTTTTCACTTGCAAATGCAGC
ACCAAACGGCATGGTTTTCTTTCACTCAGTGCTATTACCAACAGCTTATGAAACCGTAACAGCTTGGTCAGGTATTTGTG
CTTCAGATGGCGATCGCACTTTTGGACTCGTCGTTAAAGATGTTCAGTTGACGTTGTTTCGTAATCTAGATGACAAGTTC
TATTTGACTCCCAGAACTATGTATCAGCCTAGAGCTGCAACTAGTTCAGATTTTGTTCAAATTGAGGGGTGTGATGTGTT
GTTTGTCAATGCTACTGTAATTGACTTGCCTAGTATTATACCTGACTATATCGACATTAATCAGACTGTTCAAGACATAT
TAGAAAACTACAGACCAAACTGGACTGCACCTGAATTGACACTTGACATTTTTAACGCAACCTATTTAAATCTGACTGGT
GAAATTGATGACTTAGAATTTAGGTCAGAAAAGCTACATAATACTACTGTAGAGCTTGCCATTCTCATTGACAATATTAA
CAATACATTAGTCAATCTTGAATGGCTCAATAGAATTGAGACTTAT

>KT222995/HRB-A4
ACTCAATATACTGAAGTTAAAGCTAGTAGACAACTTGCTATGGAGAAAGTTAATGAGTGTGTTAAATCACAGTCTGATAG
ATATGGTTTCTGCGGAAACGGAACTCATCTATTCTCATTAGCTAATGCTGCACCTGATGGTTTACTTTTCTTGCATACTG
TTTTGCTTCCAACAGAATGGGAAGAAGTGACGGCATGGTCAGGAATCTGTGTTAATGACACGTATGCATATGTATTGAAA
GATTTCAAATCATCTATCTTCAGCTATAATGGTACGTATATG

>KT222996/HRB-BB9
ATGAAATTTATGGTGTTTTTAGTTATAGTACCATTGGTCTATGGAGATAACTTCCCTTGTTCTAAATTCATTAATAGAAC
CATAGGCAATCATTGGAATTTGATTGAAACATTTCTCTTAAATTATAGCAGTAGATTACCACCTAACTCAGATGTGGTGT
TAGGTGATTAC
